# Supplementary material for: Transcriptional repression facilitates RNA:DNA hybrid accumulation at DNA double-strand breaks
Source: Nat Cell Biol. 2025 May 30;27(6):992–1005. doi: 10.1038/s41556-025-01669-y (PMC12173947; doi:10.1038/s41556-025-01669-y)
Supplement: Supplementary file 3 — Supplementary Tables 1–9 describing DSB annotations (Supplementary Table 1), siRNA sequences (Supplementary Table 2), sgRNA for CRISPR/Cas9-DSB induction (Supplementary Table 3), antibodies used (Supplementary Table 4) and primer sequences (Supplementary Tables 5–9). [file 41556_2025_1669_MOESM3_ESM.xlsx]

## Sheet: SUP TABLE1
	DSB annotations
	TC-DSB						Silent/intergenic DSB					PROMOTER DSB						EXONIC DSB						INTRONIC DSB
	seqnames	start	end	site	GENE		seqnames	start	end	site		seqnames	start	end	site	GENE		seqnames	start	end	site	GENE		seqnames	start	end	site	GENE
	chr11	75525761	75525767	SITE101	UVRAG (+) / UVRAG-DT (-)		chr7	75807507	75807513	SITE1025		chr11	75525761	75525767	SITE101	UVRAG (+)		chr11	75525761	75525767	SITE101	UVRAG-DT (-)		chr8	116680632	116680638	SITE1107	TRPS1 (-)
	chr11	85375655	85375661	SITE103	CREBZF (-)		chr9	130693171	130693177	SITE1159		chr7	92861491	92861497	SITE1031	VPS50 (+)		chr11	85375655	85375661	SITE103	CREBZF (-)		chr8	124781210	124781216	SITE1110	FAM91A1 (+)
	chr7	92861491	92861497	SITE1031	VPS50 (+)		chr12	22093989	22093995	SITE136		chr7	99679508	99679514	SITE1034	ZNF3 (-)		chr8	66546348	66546354	SITE1093	ARMC1 (-)		chr9	127532106	127532112	SITE1156	NR6A1 (-)
	chr7	99679508	99679514	SITE1034	ZNF3 (-)		chr12	130091881	130091887	SITE173		chr9	29212800	29212806	SITE1123	LINGO2 (-)		chrX	72783103	72783109	SITE1196	CHIC1 (+)		chr9	130889408	130889414	SITE1160	PTGES2 (-)
	chr8	66546348	66546354	SITE1093	ARMC1 (-)		chr13	105238552	105238558	SITE199		chr9	36258514	36258520	SITE1129	GNE (-)		chr12	13154718	13154724	SITE133	HTR7P1 (+)		chrX	1510672	1510678	SITE1176	SLC25A6 (-)
	chr8	116680632	116680638	SITE1107	TRPS1 (-)		chr19	30019488	30019494	SITE463		chrX	53111427	53111433	SITE1191	TSPYL2 (+)		chr17	61850856	61850862	SITE380	CCDC47 (-)		chrX	45366394	45366400	SITE1189	LINC01204 (+)
	chr8	124781210	124781216	SITE1110	FAM91A1 (+)		chr19	45932080	45932086	SITE477		chrX	72783103	72783109	SITE1196	MAP2K4P1 (-)		chr10	94051015	94051021	SITE40	MARCHF5 (+)		chr12	121975058	121975064	SITE165	KDM8 (-)
	chr9	29212800	29212806	SITE1123	LINGO2 (-)		chr19	46768784	46768790	SITE478		chr14	54955826	54955832	SITE219	GMFB (-)		chr19	41903743	41903749	SITE473	BCKDHA (+)		chr13	114894659	114894665	SITE204	RASA3 (-)
	chr9	36258514	36258520	SITE1129	GNE (-)		chr20	1207616	1207622	SITE582		chr17	5390221	5390227	SITE343	DERL2 (-)		chr1	110036700	110036706	SITE533	CYB561D1 (+)		chr17	5390221	5390227	SITE343	MIS12 (+)
	chr9	127532106	127532112	SITE1156	NR6A1 (-)		chr20	37360269	37360275	SITE605		chr17	57184297	57184303	SITE379	TRIM37 (-)		chr1	204380453	204380459	SITE561	PPP1R15B (-)		chr17	38137473	38137479	SITE369	PSMD3 (+)
	chr9	130889408	130889414	SITE1160	PTGES2 (-)		chr2	43358339	43358345	SITE702		chr17	61850856	61850862	SITE380	DDX42 (-)		chr20	30946313	30946319	SITE600	ASXL1 (+)		chr10	3110978	3110984	SITE4	PFKP (+)
	chrX	1510672	1510678	SITE1176	SLC25A6 (-)		chr11	24518476	24518482	SITE72		chr17	80250841	80250847	SITE392	LINC01970 (-)		chr20	42087118	42087124	SITE608	SRSF6 (+)		chr19	2456094	2456100	SITE432	LMNB2 (-)
	chrX	45366394	45366400	SITE1189	LINC01204 (+)		chr6	27145367	27145373	SITE949		chr18	7566713	7566719	SITE396	PTPRM (+)		chr22	38864102	38864108	SITE657	KDELR3 (+)		chr19	42497856	42497862	SITE474	ATP1A3 (-)
	chrX	53111427	53111433	SITE1191	TSPYL2 (+)		chr6	49917583	49917589	SITE961		chr18	19320805	19320811	SITE404	MIB1 (+)		chr2	74734762	74734768	SITE713	PCGF1 (-)		chr1	9649446	9649452	SITE495	TMEM201 (+)
	chrX	72783103	72783109	SITE1196	CHIC1 (+) / MAP2K4P1 (-)		chr6	67704021	67704027	SITE964		chr19	41903743	41903749	SITE473	EXOSC5 (-)		chr2	120124566	120124572	SITE722	DBI (+)		chr1	40974644	40974650	SITE516	EXO5 (+)
	chr12	13154718	13154724	SITE133	HTR7P1 (+)							chr1	89458597	89458603	SITE526	RBMXL1 (-)		chr2	208030728	208030734	SITE742	KLF7 (-)		chr1	224032648	224032654	SITE566	TP53BP2 (-)
	chr12	121975058	121975064	SITE165	KDM8 (-)							chr20	32032087	32032093	SITE601	SNTA1 (-)		chr3	52232163	52232169	SITE765	ALAS1 (+)		chr20	20032925	20032931	SITE594	CRNKL1 (-)
	chr13	114894659	114894665	SITE204	RASA3 (-)							chr21	46221790	46221796	SITE628	UBE2G2 (-)		chr4	178363576	178363582	SITE871	AGA (-)		chr21	33245519	33245525	SITE622	HUNK (+)
	chr14	54955826	54955832	SITE219	GMFB (-)							chr21	46221790	46221796	SITE628	LINC01424 (+)		chr6	37321812	37321818	SITE956	RNF8 (+)		chr3	98618165	98618171	SITE778	DCBLD2 (-)
	chr17	5390221	5390227	SITE343	MIS12 (+) / DERL2 (-)							chr22	20850308	20850314	SITE649	KLHL22 (-)								chr3	99536965	99536971	SITE779	CMSS1 (+)
	chr17	38137473	38137479	SITE369	PSMD3 (+)							chr22	20850308	20850314	SITE649	MED15-015 (+)								chr5	79784140	79784146	SITE903	FAM151B (+)
	chr17	57184297	57184303	SITE379	TRIM37 (-)							chr2	55509101	55509107	SITE708	PRORSD1P (+)								chr6	31105428	31105434	SITE953	PSOR1C1 (+)
	chr17	61850856	61850862	SITE380	CCDC47 (-) / DDX42 (-)							chr2	68384749	68384755	SITE709	PNO1 (+)								chr6	90348187	90348193	SITE970	LYRM2 (-)
	chr17	80250841	80250847	SITE392	LINC01970 (-)							chr2	68384749	68384755	SITE709	DNAAF10 (-)								chr6	135819348	135819354	SITE974	AHI1-DT (+)
	chr18	7566713	7566719	SITE396	PTPRM (+)							chr2	85822594	85822600	SITE716	RNF181 (+)								chr6	144607569	144607575	SITE975	UTRN (+)
	chr10	3110978	3110984	SITE4	PFKP (+)							chr2	120124566	120124572	SITE722	C2orf76 (-)								chr6	149888106	149888112	SITE976	GINM1 (+)
	chr10	94051015	94051021	SITE40	MARCHF5 (+)							chr4	83934287	83934293	SITE840	LIN54 (-)
	chr18	19320805	19320811	SITE404	MIB1 (+)							chr5	68462851	68462857	SITE899	CCNB1 (+)
	chr19	2456094	2456100	SITE432	LMNB2 (-)							chr5	79784140	79784146	SITE903	FAM151B-DT (-)
	chr19	41903743	41903749	SITE473	BCKDHA (+) / EXOSC5 (-)							chr5	142785050	142785056	SITE919	NR3C1 (-)
	chr19	42497856	42497862	SITE474	ATP1A3 (-)							chr6	135819348	135819354	SITE974	AHI1 (-)
	chr1	9649446	9649452	SITE495	TMEM201 (+)
	chr1	40974644	40974650	SITE516	EXO5 (+)
	chr1	89458597	89458603	SITE526	RBMXL1 (-)
	chr1	110036700	110036706	SITE533	CYB561D1 (+)
	chr1	204380453	204380459	SITE561	PPP1R15B (-)
	chr1	224032648	224032654	SITE566	TP53BP2 (-)
	chr20	20032925	20032931	SITE594	CRNKL1 (-)
	chr20	30946313	30946319	SITE600	ASXL1 (+)
	chr20	32032087	32032093	SITE601	SNTA1 (-)
	chr20	42087118	42087124	SITE608	SRSF6 (+)
	chr21	33245519	33245525	SITE622	HUNK (+)
	chr21	46221790	46221796	SITE628	UBE2G2 (-) / LINC01424 (+)
	chr22	20850308	20850314	SITE649	KLHL22 (-) / MED15-015 (+)
	chr22	38864102	38864108	SITE657	KDELR3 (+)
	chr2	55509101	55509107	SITE708	PRORSD1P (+)
	chr2	68384749	68384755	SITE709	PNO1 (+) / DNAAF10 (-)
	chr2	74734762	74734768	SITE713	PCGF1 (-)
	chr2	85822594	85822600	SITE716	RNF181 (+)
	chr2	120124566	120124572	SITE722	DBI (+) / C2orf76 (-)
	chr2	208030728	208030734	SITE742	KLF7 (-)
	chr3	52232163	52232169	SITE765	ALAS1 (+)
	chr3	98618165	98618171	SITE778	DCBLD2 (-)
	chr3	99536965	99536971	SITE779	CMSS1 (+)
	chr4	83934287	83934293	SITE840	LIN54 (-)
	chr4	178363576	178363582	SITE871	AGA (-)
	chr5	68462851	68462857	SITE899	CCNB1 (+)
	chr5	79784140	79784146	SITE903	FAM151B (+) / FAM151B-DT (-)
	chr5	142785050	142785056	SITE919	NR3C1 (-)
	chr6	31105428	31105434	SITE953	PSOR1C1 (+)
	chr6	37321812	37321818	SITE956	RNF8 (+)
	chr6	90348187	90348193	SITE970	LYRM2 (-)
	chr6	135819348	135819354	SITE974	AHI1 (-) / AHI1-DT (+)
	chr6	144607569	144607575	SITE975	UTRN (+)
	chr6	149888106	149888112	SITE976	GINM1 (+)

## Sheet: SUP TABLE2
	siRNA sequences
	Gene	siRNA Sequence
	siCtrl	5’-CGUACGCGGAAUACUUCGA-3’
	siSPIN1	L-019983-02-0020 (ON-TARGETplus SMARTpool, Horizon)
	siNELF-E	L-011761-01-0010 (ON-TARGETplus SMARTpool, Horizon)
	siCtIP	5’-GCUAAAACAGGAACGAAUC-3’
	siSETX	5’-GAGAGAAUUAUUGCGUACU-3’
	siPAF1	M-020349-01-0005 (siGENOME SMARTpool, Horizon)
	siSKI8 (SKIC8/WDR61)	M-014614-00-0005 (siGENOME SMARTpool, Horizon)
	siINTS11	M-013789-01-0005 (siGENOME SMARTpool, Horizon)
	siINTS12	M-015624-01-0005 (siGENOME SMARTpool, Horizon)
	siSCAF4	5’-GCCAGCAUACACACAGCAU-3’
	siXRN2	5’-ACACUGUAGUCAGUAUUAA-3’
	siEXOSC10	5’-AAAAUGGCGCCACCCAGUA-3’
	siDGCR8	5’-CAUCGGACAAGAGUGUGAU-3’

## Sheet: SUP TABLE3
	sgRNA for CRISPR/Cas9 DSB induction
	crRNA
	Name	Target	Position	Sequences 5’-3’
	sgRNA1	RBMXL1	Upstream TSS (AsiSI)	CGCCGCGAUCGCGGAAUGGA
	sgRNA2	RBMXL1	Intron 1	GCCAUUUUAGUGGAUUCCAG
	sgRNA3	Intergenic	chr1	CUUGAGCUGGAAUAACCAGU
	sgRNA4	RBMXL1	Exon 3	GGAUUCGGCUAAGACAACUA
	Nanoblades
	Name	Target	Position	Sequences 5’-3’ (lowercase : cloning sequences for BLADE plasmid)
	sgRNA1	RBMXL1	Upstream TSS (AsiSI)	F:caccgCGCCGCGATCGCGGAATGGA
				R:aaacTCCATTCCGCGATCGCGGCG
	sgRNA2	RBMXL1	Intron 1	F:caccgGCCATTTTAGTGGATTCCAG
				R:aaacCTGGAATCCACTAAAATGGC
	sgRNA3	Intergenic	chr1	F:caccgCTTGAGCTGGAATAACCAGT
				R:aaacACTGGTTATTCCAGCTCAAGC
	sgRNA4	RBMXL1	Exon 3	F:caccgGGATTCGGCTAAGACAACTA
				R:aaacTAGTTGTCTTAGCCGAATCC

## Sheet: SUP TABLE4
	Antibodies used
	Antibody name	Reference	Concentration or dilution	Application
	RNAPII (405A)	Bethyl A304-405A	2 μL/200 μg of DNA	ChIP
	RNAPII (D8L4Y)	Cell Signaling 14958	7 μL/ 100 μg of DNA	ChIP
	POLR3A	Abcam ab96328	6 μL/150 μg of DNA	ChIP
	POLR3E	Bethyl A303-707A	5 μL/150 μg of DNA	ChIP
	Y1P	Active Motif 61383	3 μL/200 μg of DNA	ChIP
	S2P (3E10)	Chromotek 3E10	75 μL/150 μg of DNA	ChIP
	S2P (E1Z3G)	Cell Signaling 13499	7 μL/ 100 μg of DNA	ChIP
	S5P (3E8)	Chromotek 3E8	75 μL/150 μg of DNA	ChIP
	S5P (D9N5I)	Cell Signaling 13523	7 μL/ 100 μg of DNA	ChIP
	S7P	Chromotek 4E12	75 μL/150 μg of DNA	ChIP
	S9.6	Antibodies Incorporated	6 μg/4 μg of DNA	DRIP
	SPT5	Bethyl A300-869A	2.5 μL/100 μg of DNA	ChIP
	PAF1	Abcam ab137519	2 μL/150 μg of DNA	ChIP
			1:1000	WB
	SKI8 (WDR61)	Invitrogen PA540079	1:500	WB
	RPA	Abcam ab10359	4 μg/200 μg	ChIP
	gH2AX	Abcam ab176458	1 μL/200 μg of DNA	ChIP
	RAD51	Abcam ab176458	2 μL/200 μg of DNA	ChIP
	RAD51	sc8349	1:100	IF
	H3K4me3	Abcam ab8580	1 μL/25 μg of DNA	ChIP
			1:1000	WB
	SPIN1	Proteintech, 12105-1-AP	7 μL/200 μg of DNA	ChIP
			1:1000	WB
	NELF-E	Abcam Ab170104	1:1000	WB
	Myosin	Sigma, M3567	1:2000	WB
	Tubulin	Sigma T6199	1:10000	WB
	Anti-rabbit-HRP	Sigma A0545	1:10000	WB
	Anti-mouse-HRP	Sigma, A2554	1:10000	WB
	gH2AX	Millipore JBW301	1:1000	IF
	BRCA1	Calbiochem OP92-100UG	1:500	IF

## Sheet: SUP TABLE5
	Primer sequences for ChIP-qPCR
	Target	Gene	Sequences 5’-3’
	Ctrl1 (no DSB)	No gene	F: CCCATCTCAACCTCCACACT
			R: CTTGTCCAGATTCGCTGTGA
	Ctrl2 (no DSB)	No gene	F: AGCACATGGGATTTTGCAGG
			R: TTCCCTCCTTTGTGTCACCA
	DSB 526	RBMXL1	F: GATTGGCTATGGGTGTGGAC
			R: CATCCTTGCAAACCAGTCCT
	DSB 657	KDERL3	F: CCGCCAGAAAGTTTCCTAGA
			R: CTCACCCTTGCAGCACTTG
	DSB 379	TRIM37	F: ATCTCTTCAGGTCCAGCGCC
			R: CCACCGTTCGCCCTACTTCT
	DSB 72	LUZP2	F: TGAAGATACTCCTCGCTCCCAG
			R: GCTGAATTTCATGCTGCTGCC
	TSS	CDKN1A (p21)	F: GCCGAAGTCAGTTCCTTGTG
			R: CAGAAACACCTGTGAACGCA
	TSS	GAPDH	F: GTGTCACTACCGCAGAGCCT
			R: GGGACCCTTACACGCTTGGA
	TSS	RNU6-2	F: GCACGAAAGTTGTTCTGCAA
			R: AGGGGCCATGCTAATCTTCT
	DSB sgRNA 1, 2 (A)	RBMXL1	F: ACATGGGTCTTCCAGGTGAC
			R: GGAACTTACAACCCCACACTT
	DSB sgRNA 1, 2 (B)	RBMXL1	F: GATTGGCTATGGGTGTGGAC
	same as DSB 526		R: CATCCTTGCAAACCAGTCCT
	DSB sgRNA 1, 2 (C)	RBMXL1	F: GCCCCACTCACCTATCCG
			R: CCCCTCATCCAGTCTCTTCC
	DSB sgRNA 1, 2 (D)	RBMXL1	F: CCGTCATGGGTAAATGGAGG
			R: ACGACATGCCATCCACTGAT
	DSB sgRNA 1, 2 (E)	RBMXL1	F: TCAGGAATTTTGCTCTACCGC
			R: AGTGTCTGATAGTGATGTACCCA
	DSB sgRNA 3 (F)	Intergenic Chr1	F: AGTGAAGGAAACGACATGAACAA
			R: TCTGCTAATCATGTTCCTGTGA
	DSB sgRNA 3 (G)	Intergenic Chr1	F: GAAAGCTCAAACGGGACTCT
			R: GGAAGATCTCTCCCTTTTGCC
	DSB sgRNA3 (H)	Intergenic Chr1	F: CCACACAGAAAGAGGAATGGG
			R: TGCCAAGTTTCACCCAGAGT
	DSB sgRNA 1, 2, 4 (I)	RBMXL1	F: TGCCATGTTCTGTGCCAAAA
			R: TAGCACTTACATGGGGCAGG
	Etoposide DSB	ENO1	F: ACCCTAGCAATTGAGGTCTTGT
			R: CCTTTCCATTCCCATGCCAG
	Etoposide DSB	GALNT10	F: ATGGTGCAAGAAATGGCTGG
			R: TGGACACTTTTGATGAGCAGC
	Etoposide DSB	DDAH1	F: TGTTTAGCCTTGAGAGTTTGCA
			R: GCCTGGGATGAGAGTAGACA
	Etoposide DSB	Intergenic 1 (Chr3)	F: TGACTGGTTCAAAATTCCTTGCT
			R: ATTGTACCTGCTTCCTCCCC
	Etoposide DSB	Intergenic 2 (Chr1)	F: GGTTTGTGGAGTGCTGTTGA
			R: GGCACTTTCTGTCCCGTG
	Etoposide DSB	Intergenic 3 (Chr9)	F: ACAGTGGTCACAACTCTCCC
			R: CCTCTCCCTTCGATGAGCAT
	DSB 600 100 bp	ASXL1	F: CCTAGCTGAGGTCGGTGCTA
			R: GAAGAGTGAGGAGGGGGAGT
	DSB 600 800 bp	ASXL1	F: GTCAGTATGGCCCCAGAGTC
			R: ACGGCTGATGGACTTAGACG
	DSB 379 100 bp	TRIM37	F: ATCTCTTCAGGTCCAGCGCC
	same as DSB 379		R: CCACCGTTCGCCCTACTTCT
	DSB 379 1.6 kb	TRIM37	F: TCCCAAGATCGCTTTGAACTAC
			F: CCAGAAATCTGAATTGCTGCC
	DSB 657 100 bp	KDELR3	F: CCGCCAGAAAGTTTCCTAGA
	same as DSB 657		R: CTCACCCTTGCAGCACTTG
	DSB 657 800bp	KDELR3	F: GGGTATGGAGCTGCCTCTAA
			R: GACAAAGATGGCTGGAGGAG
	DSB 72 100 bp	LUZP2	F: TGAAGATACTCCTCGCTCCCAG
	same as DSB 72		R: GCTGAATTTCATGCTGCTGCC
	DSB 871 100bp	AGA	F: AAGTGTTGACGACCAGGGGC
			R: TGGCTGCCGGGACTTTTCTC

## Sheet: SUP TABLE6
	Primer sequences for DRIP-qPCR
	Target	Gene	Sequences 5’-3’
	Positive control	RPL13A	F: AATGTGGCATTTCCTTCTCG
			R: CCAATTCGGCCAAGACTCTA
	Positive control	FOS	F: ATGCTTTCAGACTGGGCTCT
			R: TGTCTGCCATCACCTCCATT
	Positive control	LYRM1	F: TTCGTGTGCAGGAGAGAGTT
			R: TCTCTCCACCCAGAAAACCC
	Negative control	SNRNP	F: GCCAAATGAGTGAGGATGGT
			R: GCCAAATGAGTGAGGATGGT
	DSB 526/sgRNA1 (promoter)	RBMXL1	F: GATTGGCTATGGGTGTGGAC
	same as Chip-qPCR B		R: CATCCTTGCAAACCAGTCCT
	sgRNA2 (intronic)	RBMXL1	F:TCAGGAATTTTGCTCTACCGC
	same as Chip-qPCR E		R:AGTGTCTGATAGTGATGTACCCA
	sgRNA 3 (upstream DSB)	Intergenic	F:AGTGAAGGAAACGACATGAACAA
	same as Chip-qPCR F		R:TCTGCTAATCATGTTCCTGTGA
	sgRNA 3 (downstream DSB)	Intergenic	F:GAAAGCTCAAACGGGACTCT
	same as Chip-qPCR G		R:GGAAGATCTCTCCCTTTTGCC
	sgRNA4 (exonic)	RBMXL1	F:CCCAAGTTCTATGTTCAACTAC
			R:GGATATAGAGTTTGTACCAAATATG

## Sheet: SUP TABLE7
	Primer sequences for RT-qPCR
	Gene	Sequences 5’-3’
	RPLP0	F: GGCGACCTGGAAGTCCAACT
		R: CCATCAGCACCACAGCCTTC
	TBP	F: TTCGGAGAGTTCTGGGATTG
		R: GAAAATCAGTGCCGTGGTTC
	MIS12 (DSB 343)	F: CAGGCCGTTGAACAGGTTAT
		R: TCAGCTGCAAAAACAGTTGC
	TRIM37 (DSB 379)	F: CTCCCCGAGCCTTGATACAT
		R: GCAGTCCTTCCAGATGACCT
	KLF7 (DSB 742)	F: TTGCTCTCTCGGGACAAGTT
		R: ACGGCAGAGAGAGTTTGTGA
	RBMXL1 (DSB 526)	F: GTGCTCCACTTACACGAGGG
		R: TGCCAACCCTGTCACAACTT
	SPIN1	F: CATTCGGAAAGACACCTGGC
		R: TTCCACCCATGCTGAATCCT
	NELFE	F: ACTTTCCAGCCGTTCCAGAG
		R: GCGTTCTTCATAGCCCCAGT
	CtIP (RBBP8)	F: ACCCCCATGTCCGATACATA
		R: TAGCTGCTTGTTCCATGTGC
	PAF1	F: TGTAGTAAACCCCGTCACCC
		R: CCTGCCTGTAGAAGAGACGT

## Sheet: SUP TABLE8
	Primer sequences for translocations
	Target	Sequences 5’-3’
	t(MIS12 ;TRIM37)	F: GACTGGCATAAGCGTCTTCG
		R: TCTGAAGTCTGCGCTTTCCA
	Norm1 (Chr1)	F: AGCACATGGGATTTTGCAGG
		R: TTCCCTCCTTTGTGTCACCA
	Norm17 (Chr17)	F: ACAGTGGGAGACAGAAGAGC
		R: CTCCATCATCGCACCCTTTG

## Sheet: SUP TABLE9
	Primer sequences for ddPCR
	Target	Sequences 5’-3’
	DSB 526 Forward	GATTGGCTGTGGAGTGTGA
	DSB 526 Reverse	TCCCTGAGTCCACACCCATA
	DSB 526 Probe	6-FAM-CCCTTCCTCACTCAAGCCCAACCCGT-BHQ-1
	Control Forward	CACAGTGGGAGACAGAAGAGC
	Control Reverse	CCATCATCGCACCCTTTG
	Control Probe	6-HEX-ACCACACGGTGAACAGAGAAGCTCCAGA-BHQ-1
