# Supplementary material for: Transcriptional repression facilitates RNA:DNA hybrid accumulation at DNA double-strand breaks
Source: Nat Cell Biol. 2025 May 30;27(6):992–1005. doi: 10.1038/s41556-025-01669-y (PMC12173947; doi:10.1038/s41556-025-01669-y)
Supplement: Supplementary file 4 — Statistical source data. [file 41556_2025_1669_MOESM4_ESM.xlsx]

## Sheet: Fig 1c
		Left Panel (RNAPII 405A)						Right Panel (RNAPII D8L4Y)
		DSB	DSB Category	-DSB	+DSB			DSB	DSB Category	-DSB	+DSB
		SITE101	TC-DSB	0.204615	0.20345			SITE101	TC-DSB	0.288675	0.634172
		SITE103	TC-DSB	0.422176	0.480634			SITE103	TC-DSB	1.25105	1.03457
		SITE1031	TC-DSB	0.358377	0.269422			SITE1031	TC-DSB	0.478603	0.574855
		SITE1034	TC-DSB	0.264713	0.218129			SITE1034	TC-DSB	0.907739	0.66165
		SITE1093	TC-DSB	0.537402	0.379072			SITE1093	TC-DSB	0.961635	1.01232
		SITE1107	TC-DSB	0.121987	0.0943191			SITE1107	TC-DSB	0.939671	0.26562
		SITE1110	TC-DSB	0.402052	0.406648			SITE1110	TC-DSB	0.985815	1.14012
		SITE1123	TC-DSB	0.0969594	0.112322			SITE1123	TC-DSB	0.269295	0.224621
		SITE1129	TC-DSB	0.600312	0.488634			SITE1129	TC-DSB	2.82326	1.37171
		SITE1156	TC-DSB	0.0622162	0.0448219			SITE1156	TC-DSB	0.0145814	0.0117762
		SITE1160	TC-DSB	0.158888	0.158866			SITE1160	TC-DSB	0.3494	0.363755
		SITE1176	TC-DSB	0.272833	0.246862			SITE1176	TC-DSB	0.858827	0.703522
		SITE1189	TC-DSB	0.0303888	0.030292			SITE1189	TC-DSB	0.0727225	0.038818
		SITE1191	TC-DSB	0.350453	0.317049			SITE1191	TC-DSB	1.77653	0.932068
		SITE1196	TC-DSB	0.164001	0.0864975			SITE1196	TC-DSB	1.20564	0.708756
		SITE133	TC-DSB	0.218267	0.192542			SITE133	TC-DSB	0.380224	0.575728
		SITE165	TC-DSB	0.0574303	0.0660159			SITE165	TC-DSB	0.0461437	0
		SITE204	TC-DSB	0.0997185	0.108849			SITE204	TC-DSB	0.308425	0
		SITE219	TC-DSB	0.394912	0.451396			SITE219	TC-DSB	1.58698	1.6731
		SITE343	TC-DSB	0.359829	0.219093			SITE343	TC-DSB	0.479895	0.278704
		SITE369	TC-DSB	0.354912	0.327824			SITE369	TC-DSB	1.06961	1.19071
		SITE379	TC-DSB	0.768118	0.680864			SITE379	TC-DSB	2.62502	1.23694
		SITE380	TC-DSB	0.654486	0.545492			SITE380	TC-DSB	1.65471	1.46505
		SITE392	TC-DSB	0.759775	0.593772			SITE392	TC-DSB	6.57751	3.532
		SITE396	TC-DSB	0.163295	0.168231			SITE396	TC-DSB	0.86178	0.756297
		SITE4	TC-DSB	0.0627653	0.0714183			SITE4	TC-DSB	0.215399	0.258205
		SITE40	TC-DSB	0.35163	0.343304			SITE40	TC-DSB	1.51942	1.06771
		SITE404	TC-DSB	0.435108	0.306036			SITE404	TC-DSB	2.18001	0.909824
		SITE432	TC-DSB	0.097064	0.0597973			SITE432	TC-DSB	0.271694	0.145676
		SITE473	TC-DSB	0.261012	0.200556			SITE473	TC-DSB	0.222413	0.272598
		SITE474	TC-DSB	0.0313565	0.0273088			SITE474	TC-DSB	0.106315	0.106422
		SITE495	TC-DSB	0.144387	0.159548			SITE495	TC-DSB	0.581042	0.614109
		SITE516	TC-DSB	0.74679	0.738167			SITE516	TC-DSB	2.59143	2.30945
		SITE526	TC-DSB	0.390885	0.259107			SITE526	TC-DSB	1.95797	1.12572
		SITE533	TC-DSB	0.353055	0.33002			SITE533	TC-DSB	1.60765	1.28928
		SITE561	TC-DSB	0.353748	0.334458			SITE561	TC-DSB	0.622202	0.929451
		SITE566	TC-DSB	0.0921082	0.0911133			SITE566	TC-DSB	0.0507581	0.0239887
		SITE594	TC-DSB	0.204393	0.212029			SITE594	TC-DSB	0.618326	0.600588
		SITE600	TC-DSB	0.386295	0.288523			SITE600	TC-DSB	2.54677	1.5296
		SITE601	TC-DSB	0.0469171	0.0542465			SITE601	TC-DSB	0.187713	0.183186
		SITE608	TC-DSB	0.389891	0.418106			SITE608	TC-DSB	1.46257	1.06292
		SITE622	TC-DSB	0.215076	0.179347			SITE622	TC-DSB	1.15304	0.719659
		SITE628	TC-DSB	0.542502	0.552972			SITE628	TC-DSB	2.12021	2.14066
		SITE649	TC-DSB	0.583443	0.554798			SITE649	TC-DSB	4.77514	3.32744
		SITE657	TC-DSB	0.98271	2.04301			SITE657	TC-DSB	0.876731	0.356777
		SITE708	TC-DSB	0.357514	0.411783			SITE708	TC-DSB	1.0506	1.26529
		SITE709	TC-DSB	0.375978	0.399287			SITE709	TC-DSB	0.940224	0.67648
		SITE713	TC-DSB	0.520116	0.502629			SITE713	TC-DSB	1.63367	1.26791
		SITE716	TC-DSB	0.501692	0.385603			SITE716	TC-DSB	1.144	0.48806
		SITE722	TC-DSB	0.793001	0.696803			SITE722	TC-DSB	2.87162	2.71072
		SITE742	TC-DSB	0.557984	0.419976			SITE742	TC-DSB	2.61893	2.43681
		SITE765	TC-DSB	0.498972	0.218143			SITE765	TC-DSB	1.68997	0.579653
		SITE778	TC-DSB	0.242994	0.186664			SITE778	TC-DSB	0.222597	0.407371
		SITE779	TC-DSB	0.304909	0.246476			SITE779	TC-DSB	0.653395	0.49373
		SITE840	TC-DSB	0.303065	0.28833			SITE840	TC-DSB	1.58052	1.00229
		SITE871	TC-DSB	0.457834	0.343482			SITE871	TC-DSB	1.1045	0.922473
		SITE899	TC-DSB	0.596062	0.521478			SITE899	TC-DSB	1.66616	1.45982
		SITE903	TC-DSB	0.245138	0.201758			SITE903	TC-DSB	0.801978	0.700468
		SITE919	TC-DSB	0.249205	0.194515			SITE919	TC-DSB	0.543573	0.296587
		SITE953	TC-DSB	0.0987378	0.0974359			SITE953	TC-DSB	0.226658	0.0261694
		SITE956	TC-DSB	0.263575	0.195094			SITE956	TC-DSB	1.24145	0.45971
		SITE970	TC-DSB	0.360116	0.243849			SITE970	TC-DSB	0.661517	0.403446
		SITE974	TC-DSB	0.352101	0.299624			SITE974	TC-DSB	1.06334	1.08385
		SITE975	TC-DSB	0.237253	0.123453			SITE975	TC-DSB	0.583995	0.241195
		SITE976	TC-DSB	0.127623	0.110986			SITE976	TC-DSB	0.362136	0.563951
		SITE1025	Intergenic or Silent	0.0354492	0.0510258			SITE1025	Intergenic or Silent	0.113698	0.138262
		SITE1159	Intergenic or Silent	0.310349	0.388764			SITE1159	Intergenic or Silent	1.21561	0.922473
		SITE136	Intergenic or Silent	0.0505914	0.0609401			SITE136	Intergenic or Silent	0.0215953	0
		SITE173	Intergenic or Silent	0.0295388	0.0262549			SITE173	Intergenic or Silent	0	0
		SITE199	Intergenic or Silent	0.0133375	0.00883083			SITE199	Intergenic or Silent	0.0575874	0
		SITE463	Intergenic or Silent	0.0809542	0.0756779			SITE463	Intergenic or Silent	0.124773	0.251663
		SITE477	Intergenic or Silent	0.0565803	0.0528216			SITE477	Intergenic or Silent	0.211338	0.11122
		SITE478	Intergenic or Silent	0.0364822	0.0347741			SITE478	Intergenic or Silent	0	0
		SITE582	Intergenic or Silent	0.083831	0.0668322			SITE582	Intergenic or Silent	0.163903	0.351543
		SITE605	Intergenic or Silent	0.0507352	0.0435308			SITE605	Intergenic or Silent	0.0815822	0.0532112
		SITE702	Intergenic or Silent	0.038849	0.0544543			SITE702	Intergenic or Silent	0.0225182	0
		SITE72	Intergenic or Silent	0.0570118	0.0514859			SITE72	Intergenic or Silent	0.233857	0.0532112
		SITE949	Intergenic or Silent	0.125269	0.0819411			SITE949	Intergenic or Silent	0.109268	0.253407
		SITE961	Intergenic or Silent	0.143537	0.058135			SITE961	Intergenic or Silent	0.196942	0.403009
		SITE964	Intergenic or Silent	0.028035	0.0184186			SITE964	Intergenic or Silent	0.0773369	0.0532112

## Sheet: Fig 1e
	ChIP-qPCR
LEFT PANEL	RNAPII sgRNA1	mock nogRNA			mock sgRNA1			RNAPII nogRNA			RNAPII sgRNA1				t.test between nogRNA and gRNA
	A	1.19259	0.454298	0.61132	0.707244	0.589742	0	1.84227	1.01784	1.42405	0.887116	0.492849	1.78386		0.436453
	B	0.50575	0.243353	0.259715	0.740643	0.698095	0	3.62446	4.26431	5.59834	3.059	3.97557	5.02805		0.0363262
	C	0.709117	0.255033	0.532185	0.460183	0.446111	0	9.29517	15.453	11.7127	5.94714	10.9345	12.4235		0.271168
	D	2.3605	0.260615	0.855595	0.804007	0.578939	0	1.46052	1.16819	1.51572	0.877941	1.12227	1.72907		0.614731
	E	0.556362	0.661179	0.709562	0.510605	0.50265	0	1.82954	0.853549	1.77769	0.774961	0.567551	2.41162		0.677037
	p21	0.412094	1.46624	0.239816	0.797544	0.1914	0	19.541	22.3492	28.443	14.0634	19.0564	33.7076		0.755553
	RNAPII sgRNA2	mock nogRNA			mock sgRNA2			RNAPII nogRNA			RNAPII sgRNA2				t.test between nogRNA and gRNA
	A	1.19259	0.454298	0.61132	1.75331	0.74174	0.817902	1.84227	1.01784	1.42405	1.02549	1.27439	1.18099		0.478875
	B	0.887298	0.243353	0.259715	0.874412	0.685767	0.418994	3.93998	4.26431	5.59834	2.96145	4.44614	4.11246		0.263119
	C	0.709117	0.255033	0.532185	0.876653	0.507294	0.301452	9.29517	15.453	11.7127	4.03151	11.7516	7.06162		0.00987858
	D	1.56729	0.260615	0.855595	1.93408	0.356277	0.849685	1.34651	1.16819	1.51572	0.871179	0.887529	1.93858		0.723406
	E	1.18586	0.661179	0.709562	1.38032	0.675881	0.737135	1.46388	0.853549	1.77769	0.875786	0.604422	1.61888		0.126233
	p21	0.412094	1.46624	0.239816	1.02594	0.537735	0.622006	19.541	22.3492	28.443	12.0174	22.9423	17.1484		0.22539
	RNAPII sgRNA3	mock nogRNA			mock sgRNA3			RNAPII nogRNA			RNAPII sgRNA3				t.test between nogRNA and gRNA
	F	1.72309	0.793086	1.17283	1.23542	0.38856	1.27899	1.72309	1.13182	1.00347	1.34723	0.528705	1.25266		0.440505
	G	1.22264	0.944569	0.479632	0.771105	0.406724	0.90125	1.24833	1.36983	0.41466	1.24401	0.308282	1.19748		0.876104
	p21	0.707107	1.42803	0.534033	0.479632	0.371659	0.410371	11.5915	6.41895	2.80889	7.86256	3.129	5.16941		0.511407
RIGHT PANEL	yH2AX sgRNA1	mock nogRNA			mock sgRNA1			yH2AX no gRNA			yH2AX sgRNA1				t.test between nogRNA and gRNA
	A	1.33882	0.610426	0.608183	0.900864	0	1.12794	1.06345	1.3349	1.17961	1.93614	1.96636	1.60456		0.0381796
	yH2AX sRNA2	mock nogRNA			mock sgRNA2			yH2AX no gRNA			yH2AX sgRNA2				t.test between nogRNA and gRNA
	A	0.454298	0.610426	0.608183	0.74174	0.774249	0.776883	1.25003	1.3349	1.17961	3.24996	3.02575	3.50541		0.00825166
	yH2AX sgRNA3	mock nogRNA			mock sgRNA3			yH2AX no gRNA			yH2AX sgRNA3				t.test between nogRNA and gRNA
	H	1.46917	0.384219	0.712025	0.547147	0.976032	0.96929	0.982821	0.888843	1.34723	1.64148	1.58008	1.73508		0.0264712

## Sheet: Fig 1f
ChIP-qPCR	RNAPIII sgRNA1	mock nogRNA			mock sgRNA1			RNAPIII nogRNA			RNAPIII sgRNA1				t.test between nogRNA and gRNA
	A	1.19259	0.454298	0.608183	0.707244	0.589742	1.12794	1.22584	1.03982	0.626434	1.81433	0.806199	1.05917		0.407077
	B	0.50575	0.243353	0.639109	0.740643	0.698095	0.606291	0.627999	1.07399	0.851231	0.933939	0.595729	0.470907		0.533088
	C	0.253331	0.260615	0.510709	0.0529319	0.578939	0.87696	0.61505	1.11387	0.709875	0.628261	0.959748	0.688581		0.400243
	D	0.253331	0.260615	0.510709	0.0529319	0.578939	0.87696	0.61505	1.11387	0.709875	0.628261	0.959748	0.688581		0.400243
	E	0.353332	0.661179	0.990814	0	0.50265	1.26174	0.537291	1.07726	1.59402	1.10914	0.705761	1.1636		0.835277
	p21	1.22825	0.300228	0.64492	1.1463	0	1.33127	5.77641	10.7553	13.0057	7.85137	7.19425	9.56201		0.47006
	RNAPIII sgRNA2	mock nogRNA			mock sgRNA2			RNAPIII nogRNA			RNAPIII sgRNA2				t.test between nogRNA and gRNA
	A	1.19259	0.454298	0.608183	1.75331	0.74174	0.776883	1.22584	1.03982	0.626434	1.38697	1.81436	1.39867		0.108079
	B	0.887298	0.243353	0.639109	0.874412	0.685767	0.408942	0.770883	1.07399	0.851231	0.445556	1.18804	0.672555		0.42018
	C	0.709117	0.255033	0.374835	0.876653	0.507294	0.288459	0.656914	0.458226	0.59085	0.653805	0.689651	0.390525		0.947205
	D	1.56729	0.260615	0.510709	1.93408	0.356277	0.975409	0.90061	1.11387	0.709875	2.25029	1.58738	1.29053		0.100953
	E	1.18586	0.661179	0.990814	1.38032	0.675881	0.939973	0.781237	1.07726	1.59402	0.828824	1.17821	1.59601		0.221436
	p21	1.22825	0.300228	0.64492	1.55288	0.353711	0.606537	5.77641	10.7553	13.0057	12.1	7.01038	13.5071		0.758591
	RNAPIII sgRNA3	mock nogRNA			mock sgRNA3			RNAPIII nogRNA			RNAPIII sgRNA3				t.test between nogRNA and gRNA
	F	1.82766	1.72309	0.793086	0.867539	1.23542	0.38856	1.36604	1.45397	0.821425	1.14472	0.913831	1.00718		0.45739
	G	1.10957	1.22264	0.944569	0.742262	0.771105	0.406724	0.952638	1.18921	1.20737	0.913831	0.639493	0.379221		0.177767
	p21	0.359733	0.426317	0.398903	0.267016	0.275476	0.400354	4.94167	7.72749	5.00217	4.87364	8.4855	3.72402		0.771722

## Sheet: Fig 2c
		1st Panel (S5P D9NI)						2nd Panel (S5P 3E8)						3rd Panel (S7P)						4th Panel (Y1P)						5th Panel (S2P E1Z3G)						6th Panel (S2P 3E10)
		DSB	DSB Category	-DSB	+DSB			DSB	DSB Category	-DSB	+DSB			DSB	DSB Category	-DSB	+DSB			DSB	DSB Category	-DSB	+DSB			DSB	DSB Category	-DSB	+DSB			DSB	DSB Category	-DSB	+DSB
		SITE101	TC-DSB	0.631183	1.00528			SITE101	TC-DSB	0.216167	0.230995			SITE101	TC-DSB	0.199165	0.195332			SITE101	TC-DSB	0.372886	0.416011			SITE101	TC-DSB	0.0446577	0.128828			SITE101	TC-DSB	0.0581022	0.0604398
		SITE103	TC-DSB	2.11332	2.61669			SITE103	TC-DSB	0.407655	0.439086			SITE103	TC-DSB	0.41093	0.409816			SITE103	TC-DSB	0.607611	0.769306			SITE103	TC-DSB	0.510269	0.406693			SITE103	TC-DSB	0.211357	0.126019
		SITE1031	TC-DSB	0.636506	1.21036			SITE1031	TC-DSB	0.375771	0.333074			SITE1031	TC-DSB	0.348831	0.307076			SITE1031	TC-DSB	0.888761	0.402421			SITE1031	TC-DSB	0	0.0560322			SITE1031	TC-DSB	0.078873	0.107961
		SITE1034	TC-DSB	1.43955	0.994961			SITE1034	TC-DSB	0.239525	0.261342			SITE1034	TC-DSB	0.257661	0.244422			SITE1034	TC-DSB	0.441966	0.46975			SITE1034	TC-DSB	0.292837	0.256967			SITE1034	TC-DSB	0.125256	0.129574
		SITE1093	TC-DSB	2.81066	1.92276			SITE1093	TC-DSB	0.589006	0.475251			SITE1093	TC-DSB	0.523087	0.446501			SITE1093	TC-DSB	0.749191	0.744182			SITE1093	TC-DSB	0.126652	0.13388			SITE1093	TC-DSB	0.0954335	0.0916629
		SITE1107	TC-DSB	0.731564	1.00983			SITE1107	TC-DSB	0.14623	0.102392			SITE1107	TC-DSB	0.118738	0.115181			SITE1107	TC-DSB	0.102135	0.158848			SITE1107	TC-DSB	0.255866	0.158452			SITE1107	TC-DSB	0.0336825	0.073605
		SITE1110	TC-DSB	2.32625	1.4555			SITE1110	TC-DSB	0.395824	0.431669			SITE1110	TC-DSB	0.38695	0.379577			SITE1110	TC-DSB	0.584622	0.714195			SITE1110	TC-DSB	0.327245	0.201165			SITE1110	TC-DSB	0.155501	0.178996
		SITE1123	TC-DSB	0.57719	0.115615			SITE1123	TC-DSB	0.0520374	0.0568978			SITE1123	TC-DSB	0.0943766	0.0862959			SITE1123	TC-DSB	0.189414	0.140083			SITE1123	TC-DSB	0.311139	0.199098			SITE1123	TC-DSB	0.182376	0.150976
		SITE1129	TC-DSB	2.94374	3.0331			SITE1129	TC-DSB	0.5548	0.378853			SITE1129	TC-DSB	0.58432	0.390386			SITE1129	TC-DSB	1.65616	0.878468			SITE1129	TC-DSB	0.54907	0.590405			SITE1129	TC-DSB	0.342087	0.239436
		SITE1156	TC-DSB	0	0.114656			SITE1156	TC-DSB	0.0464947	0.0503754			SITE1156	TC-DSB	0.0605589	0.0459194			SITE1156	TC-DSB	0.031569	0.0158972			SITE1156	TC-DSB	0.133973	0.0603953			SITE1156	TC-DSB	0.0293318	0.0468876
		SITE1160	TC-DSB	0.718636	0.824177			SITE1160	TC-DSB	0.158248	0.175561			SITE1160	TC-DSB	0.154655	0.157849			SITE1160	TC-DSB	0.164902	0.25311			SITE1160	TC-DSB	0.133973	0.21058			SITE1160	TC-DSB	0.0567689	0.0682896
		SITE1176	TC-DSB	0.952097	1.24346			SITE1176	TC-DSB	0.229338	0.251877			SITE1176	TC-DSB	0.265565	0.242478			SITE1176	TC-DSB	0.174929	0.310216			SITE1176	TC-DSB	0.30089	0.358009			SITE1176	TC-DSB	0.0983807	0.101167
		SITE1189	TC-DSB	0.0927764	0.0146318			SITE1189	TC-DSB	0.0432572	0.0283811			SITE1189	TC-DSB	0.0295794	0.024626			SITE1189	TC-DSB	0.063138	0.0158973			SITE1189	TC-DSB	0.0893154	0			SITE1189	TC-DSB	0.0112275	0.0168964
		SITE1191	TC-DSB	2.29279	1.79419			SITE1191	TC-DSB	0.381331	0.332464			SITE1191	TC-DSB	0.341118	0.265345			SITE1191	TC-DSB	0.784141	0.753533			SITE1191	TC-DSB	0.354333	0.0969081			SITE1191	TC-DSB	0.116696	0.137142
		SITE1196	TC-DSB	1.46769	0.681458			SITE1196	TC-DSB	0.212693	0.112277			SITE1196	TC-DSB	0.159632	0.118757			SITE1196	TC-DSB	0.348745	0.250492			SITE1196	TC-DSB	0.0446577	0.0730255			SITE1196	TC-DSB	0.0535411	0.0297096
		SITE133	TC-DSB	0.463881	0.897336			SITE133	TC-DSB	0.177554	0.18108			SITE133	TC-DSB	0.212452	0.172511			SITE133	TC-DSB	0.319033	0.373307			SITE133	TC-DSB	0.185952	0.347905			SITE133	TC-DSB	0.112485	0.134326
		SITE165	TC-DSB	0.333082	0.211081			SITE165	TC-DSB	0.0731745	0.0501178			SITE165	TC-DSB	0.0559005	0.0352727			SITE165	TC-DSB	0.0857934	0.0826659			SITE165	TC-DSB	0.0215968	0.0617732			SITE165	TC-DSB	0.04491	0.0168965
		SITE204	TC-DSB	0.200762	0.26697			SITE204	TC-DSB	0.114042	0.111233			SITE204	TC-DSB	0.0970622	0.128744			SITE204	TC-DSB	0.070566	0.0884637			SITE204	TC-DSB	0.133973	0.165111			SITE204	TC-DSB	0.0617511	0.0723377
		SITE219	TC-DSB	2.64032	2.0662			SITE219	TC-DSB	0.430267	0.448565			SITE219	TC-DSB	0.384392	0.380237			SITE219	TC-DSB	0.639922	0.809018			SITE219	TC-DSB	0.45829	0.436087			SITE219	TC-DSB	0.107784	0.124963
		SITE343	TC-DSB	1.82435	0.757015			SITE343	TC-DSB	0.380178	0.226845			SITE343	TC-DSB	0.350243	0.21033			SITE343	TC-DSB	0.624324	0.435587			SITE343	TC-DSB	0.177898	0.328845			SITE343	TC-DSB	0.0871533	0.0734994
		SITE369	TC-DSB	2.33842	2.00575			SITE369	TC-DSB	0.299715	0.365157			SITE369	TC-DSB	0.345458	0.368931			SITE369	TC-DSB	0.406312	0.399303			SITE369	TC-DSB	0.0904135	0.431265			SITE369	TC-DSB	0.194937	0.147491
		SITE379	TC-DSB	3.71865	3.04269			SITE379	TC-DSB	0.790071	0.437432			SITE379	TC-DSB	0.747656	0.538236			SITE379	TC-DSB	1.48031	1.13619			SITE379	TC-DSB	1.31898	1.12822			SITE379	TC-DSB	0.684252	0.586938
		SITE380	TC-DSB	2.3118	2.90933			SITE380	TC-DSB	0.670554	0.646514			SITE380	TC-DSB	0.637052	0.587604			SITE380	TC-DSB	0.951899	1.14679			SITE380	TC-DSB	0.15923	0.211039			SITE380	TC-DSB	0.223988	0.204763
		SITE392	TC-DSB	7.88521	4.41568			SITE392	TC-DSB	0.771985	0.482424			SITE392	TC-DSB	0.654705	0.468799			SITE392	TC-DSB	1.57282	1.09854			SITE392	TC-DSB	0.60939	0.871485			SITE392	TC-DSB	0.245741	0.173505
		SITE396	TC-DSB	1.74374	0.826096			SITE396	TC-DSB	0.181741	0.163249			SITE396	TC-DSB	0.158945	0.132678			SITE396	TC-DSB	0.275579	0.257412			SITE396	TC-DSB	0.169113	0.260871			SITE396	TC-DSB	0.0989422	0.0639599
		SITE4	TC-DSB	0.0927764	0.423842			SITE4	TC-DSB	0.0468169	0.0727494			SITE4	TC-DSB	0.0610934	0.0798731			SITE4	TC-DSB	0.063138	0.0100371			SITE4	TC-DSB	0.405945	0.303584			SITE4	TC-DSB	0.072347	0.021719
		SITE40	TC-DSB	2.03727	1.44951			SITE40	TC-DSB	0.387959	0.352262			SITE40	TC-DSB	0.342263	0.278121			SITE40	TC-DSB	0.536673	0.652726			SITE40	TC-DSB	0.519054	0.314148			SITE40	TC-DSB	0.0717156	0.112079
		SITE404	TC-DSB	2.19317	1.34061			SITE404	TC-DSB	0.513018	0.303405			SITE404	TC-DSB	0.423517	0.235616			SITE404	TC-DSB	0.701575	0.532779			SITE404	TC-DSB	0.431935	0.45951			SITE404	TC-DSB	0.101398	0.093423
		SITE432	TC-DSB	0.51103	0.724873			SITE432	TC-DSB	0.0702082	0.0859568			SITE432	TC-DSB	0.0944784	0.0839929			SITE432	TC-DSB	0.079851	0.104112			SITE432	TC-DSB	0.217065	0.261101			SITE432	TC-DSB	0.0564181	0.0699792
		SITE473	TC-DSB	0.622817	0.430798			SITE473	TC-DSB	0.275578	0.258752			SITE473	TC-DSB	0.25406	0.24632			SITE473	TC-DSB	0.158216	0.298932			SITE473	TC-DSB	0.0446577	0.196802			SITE473	TC-DSB	0.0569795	0.0810675
		SITE474	TC-DSB	0.358177	0.251379			SITE474	TC-DSB	0.0281206	0.0385918			SITE474	TC-DSB	0.0305213	0.0330277			SITE474	TC-DSB	0.132218	0.0713196			SITE474	TC-DSB	0	0.0399574			SITE474	TC-DSB	0.0207007	0.0168613
		SITE495	TC-DSB	0.699624	1.12689			SITE495	TC-DSB	0.115872	0.125566			SITE495	TC-DSB	0.14054	0.140189			SITE495	TC-DSB	0.181986	0.164023			SITE495	TC-DSB	0.376662	0.308177			SITE495	TC-DSB	0.100977	0.0732881
		SITE516	TC-DSB	4.16885	4.08626			SITE516	TC-DSB	0.777358	0.729096			SITE516	TC-DSB	0.682324	0.634131			SITE516	TC-DSB	1.60457	1.43157			SITE516	TC-DSB	0.335749	0.307029			SITE516	TC-DSB	0.317272	0.221132
		SITE526	TC-DSB	3.97797	1.25354			SITE526	TC-DSB	0.368856	0.23608			SITE526	TC-DSB	0.380472	0.165625			SITE526	TC-DSB	0.947071	0.378668			SITE526	TC-DSB	0.417105	0.263857			SITE526	TC-DSB	0.119292	0.124224
		SITE533	TC-DSB	2.27986	1.64524			SITE533	TC-DSB	0.383297	0.300123			SITE533	TC-DSB	0.34365	0.296082			SITE533	TC-DSB	0.680405	0.675605			SITE533	TC-DSB	0.332736	0.250538			SITE533	TC-DSB	0.39362	0.261014
		SITE561	TC-DSB	1.04335	1.64308			SITE561	TC-DSB	0.338837	0.399776			SITE561	TC-DSB	0.344325	0.40484			SITE561	TC-DSB	0.450137	0.534961			SITE561	TC-DSB	0.0735754	0.226425			SITE561	TC-DSB	0.0569794	0.120211
		SITE566	TC-DSB	0	0.289278			SITE566	TC-DSB	0.0929047	0.109782			SITE566	TC-DSB	0.0896546	0.103331			SITE566	TC-DSB	0.115134	0.0545495			SITE566	TC-DSB	0.0893155	0.126532			SITE566	TC-DSB	0	0.0583982
		SITE594	TC-DSB	0.844872	1.1787			SITE594	TC-DSB	0.167605	0.205461			SITE594	TC-DSB	0.198948	0.208131			SITE594	TC-DSB	0.26258	0.39656			SITE594	TC-DSB	0.271973	0.0656771			SITE594	TC-DSB	0.0503132	0.0545613
		SITE600	TC-DSB	3.80154	1.72271			SITE600	TC-DSB	0.322208	0.239198			SITE600	TC-DSB	0.376005	0.26295			SITE600	TC-DSB	0.441223	0.583027			SITE600	TC-DSB	0.669499	0.973215			SITE600	TC-DSB	0.312538	0.165409
		SITE601	TC-DSB	0.345249	0.240345			SITE601	TC-DSB	0.0565632	0.0312558			SITE601	TC-DSB	0.0456673	0.0264544			SITE601	TC-DSB	0.196471	0.0652724			SITE601	TC-DSB	0.0893155	0.135028			SITE601	TC-DSB	0.0385945	0.0160517
		SITE608	TC-DSB	2.89583	2.74838			SITE608	TC-DSB	0.414249	0.39063			SITE608	TC-DSB	0.37631	0.388048			SITE608	TC-DSB	0.736679	0.783832			SITE608	TC-DSB	0.715254	0.558026			SITE608	TC-DSB	0.13494	0.195928
		SITE622	TC-DSB	1.99393	0.969776			SITE622	TC-DSB	0.216388	0.141309			SITE622	TC-DSB	0.209347	0.104013			SITE622	TC-DSB	0.399627	0.380912			SITE622	TC-DSB	0.374099	0.260871			SITE622	TC-DSB	0.108135	0.098527
		SITE628	TC-DSB	3.3947	3.66011			SITE628	TC-DSB	0.504	0.508554			SITE628	TC-DSB	0.528051	0.501655			SITE628	TC-DSB	1.04178	0.929339			SITE628	TC-DSB	0.818777	0.544707			SITE628	TC-DSB	0.260197	0.377986
		SITE649	TC-DSB	6.69205	5.33844			SITE649	TC-DSB	0.68564	0.509883			SITE649	TC-DSB	0.567902	0.453039			SITE649	TC-DSB	1.49122	1.26593			SITE649	TC-DSB	0.911217	0.520595			SITE649	TC-DSB	0.182306	0.156045
		SITE657	TC-DSB	1.02054	0.417126			SITE657	TC-DSB	1.13418	1.03101			SITE657	TC-DSB	0.932833	0.876296			SITE657	TC-DSB	0.492105	0.205481			SITE657	TC-DSB	0.0893155	0.0897893			SITE657	TC-DSB	0.0450502	0.0717393
		SITE708	TC-DSB	0.873769	1.26721			SITE708	TC-DSB	0.351888	0.305805			SITE708	TC-DSB	0.347991	0.327952			SITE708	TC-DSB	1.13802	0.689009			SITE708	TC-DSB	0.486842	0.510949			SITE708	TC-DSB	0.460292	0.348418
		SITE709	TC-DSB	1.63651	1.47229			SITE709	TC-DSB	0.439877	0.395627			SITE709	TC-DSB	0.365962	0.403289			SITE709	TC-DSB	0.560443	0.598425			SITE709	TC-DSB	0.304551	0.207135			SITE709	TC-DSB	0.157816	0.117571
		SITE713	TC-DSB	2.0426	2.76805			SITE713	TC-DSB	0.500882	0.546468			SITE713	TC-DSB	0.506261	0.414017			SITE713	TC-DSB	1.35008	1.07559			SITE713	TC-DSB	0.923423	0.974363			SITE713	TC-DSB	0.423717	0.507173
		SITE716	TC-DSB	1.23651	1.74022			SITE716	TC-DSB	0.472168	0.420455			SITE716	TC-DSB	0.488327	0.387921			SITE716	TC-DSB	0.736487	0.787448			SITE716	TC-DSB	0.137268	0.277865			SITE716	TC-DSB	0.177254	0.114825
		SITE722	TC-DSB	5.12398	4.9108			SITE722	TC-DSB	0.859126	0.67499			SITE722	TC-DSB	0.766022	0.620657			SITE722	TC-DSB	1.57274	1.38344			SITE722	TC-DSB	0.0834587	0.418634			SITE722	TC-DSB	0.150869	0.182903
		SITE742	TC-DSB	2.99545	3.30549			SITE742	TC-DSB	0.55358	0.44767			SITE742	TC-DSB	0.54312	0.421701			SITE742	TC-DSB	0.889889	0.691877			SITE742	TC-DSB	0.295034	0.503601			SITE742	TC-DSB	0.15936	0.219125
		SITE765	TC-DSB	3.86923	0.76613			SITE765	TC-DSB	0.475897	0.21437			SITE765	TC-DSB	0.48568	0.198028			SITE765	TC-DSB	1.29495	0.411398			SITE765	TC-DSB	0.0893155	0.168097			SITE765	TC-DSB	0.0993632	0.113663
		SITE778	TC-DSB	0.352094	0.763492			SITE778	TC-DSB	0.279612	0.351285			SITE778	TC-DSB	0.236521	0.33868			SITE778	TC-DSB	0.094707	0.138088			SITE778	TC-DSB	0.315898	0.234233			SITE778	TC-DSB	0.218585	0.130736
		SITE779	TC-DSB	1.32092	0.986086			SITE779	TC-DSB	0.353194	0.345617			SITE779	TC-DSB	0.296787	0.258517			SITE779	TC-DSB	0.491362	0.364953			SITE779	TC-DSB	0.0446577	0.0560322			SITE779	TC-DSB	0.0978896	0.0832852
		SITE840	TC-DSB	2.3407	1.46894			SITE840	TC-DSB	0.350973	0.237205			SITE840	TC-DSB	0.294992	0.183158			SITE840	TC-DSB	0.63138	0.377546			SITE840	TC-DSB	0.0944401	0.112064			SITE840	TC-DSB	0.0651194	0.0423818
		SITE871	TC-DSB	2.71104	1.56872			SITE871	TC-DSB	0.547156	0.364398			SITE871	TC-DSB	0.445638	0.31189			SITE871	TC-DSB	1.21819	0.595433			SITE871	TC-DSB	0.203522	0.103797			SITE871	TC-DSB	0.0588039	0.0931062
		SITE899	TC-DSB	2.3521	2.55337			SITE899	TC-DSB	0.597753	0.575446			SITE899	TC-DSB	0.580184	0.52399			SITE899	TC-DSB	0.791454	0.726477			SITE899	TC-DSB	0.395858	0.243878			SITE899	TC-DSB	0.067435	0.111129
		SITE903	TC-DSB	0.779473	0.901415			SITE903	TC-DSB	0.249119	0.188986			SITE903	TC-DSB	0.238608	0.15631			SITE903	TC-DSB	0.431196	0.394565			SITE903	TC-DSB	0.0578354	0.193357			SITE903	TC-DSB	0.148904	0.109932
		SITE919	TC-DSB	1.35438	0.557687			SITE919	TC-DSB	0.258458	0.220933			SITE919	TC-DSB	0.242566	0.184697			SITE919	TC-DSB	0.511047	0.342011			SITE919	TC-DSB	0.133973	0.0280161			SITE919	TC-DSB	0.0793641	0.0653328
		SITE953	TC-DSB	0.419014	0.330055			SITE953	TC-DSB	0.0848702	0.0952454			SITE953	TC-DSB	0.0961076	0.0839351			SITE953	TC-DSB	0.255895	0.124809			SITE953	TC-DSB	0.119697	0.206906			SITE953	TC-DSB	0.194937	0.140733
		SITE956	TC-DSB	1.00761	1.24778			SITE956	TC-DSB	0.307699	0.179426			SITE956	TC-DSB	0.256554	0.162026			SITE956	TC-DSB	0.701946	0.402109			SITE956	TC-DSB	0.133973	0.0831298			SITE956	TC-DSB	0.0476466	0.0769138
		SITE970	TC-DSB	2.16503	0.839769			SITE970	TC-DSB	0.384128	0.28297			SITE970	TC-DSB	0.350523	0.255543			SITE970	TC-DSB	0.63138	0.487082			SITE970	TC-DSB	0.264652	0.117576			SITE970	TC-DSB	0.0946617	0.132285
		SITE974	TC-DSB	1.56579	1.3929			SITE974	TC-DSB	0.390823	0.283065			SITE974	TC-DSB	0.342721	0.325649			SITE974	TC-DSB	0.879847	0.672426			SITE974	TC-DSB	0.343352	0.163504			SITE974	TC-DSB	0.0842061	0.11398
		SITE975	TC-DSB	0.418254	0.758215			SITE975	TC-DSB	0.153332	0.122338			SITE975	TC-DSB	0.230933	0.15911			SITE975	TC-DSB	0.165273	0.249183			SITE975	TC-DSB	0.0395331	0.262249			SITE975	TC-DSB	0.0232268	0.0548781
		SITE976	TC-DSB	0.72472	0.560326			SITE976	TC-DSB	0.115008	0.138461			SITE976	TC-DSB	0.124223	0.121476			SITE976	TC-DSB	0.046425	0.258472			SITE976	TC-DSB	0.09444	0			SITE976	TC-DSB	0.0610494	0.0614607
		SITE1025	Intergenic or Silent	0.278329	0.0151115			SITE1025	Intergenic or Silent	0.0418673	0.056057			SITE1025	Intergenic or Silent	0.0345051	0.0310835			SITE1025	Intergenic or Silent	0.0597954	0.0328543			SITE1025	Intergenic or Silent	0.0893155	0.0560322			SITE1025	Intergenic or Silent	0.0168412	0.0406923
		SITE1159	Intergenic or Silent	1.47986	1.25378			SITE1159	Intergenic or Silent	0.328819	0.246317			SITE1159	Intergenic or Silent	0.302081	0.206314			SITE1159	Intergenic or Silent	0.966012	0.691316			SITE1159	Intergenic or Silent	1.06654	1.09263			SITE1159	Intergenic or Silent	0.689348	0.596865
		SITE136	Intergenic or Silent	0.0889741	0.0558885			SITE136	Intergenic or Silent	0.0615974	0.0295337			SITE136	Intergenic or Silent	0.0492438	0.0338956			SITE136	Intergenic or Silent	0.126276	0.0629034			SITE136	Intergenic or Silent	0.0446577	0			SITE136	Intergenic or Silent	0.0435065	0.0419594
		SITE173	Intergenic or Silent	0	0			SITE173	Intergenic or Silent	0.0420368	0.0288421			SITE173	Intergenic or Silent	0.0287522	0.0230638			SITE173	Intergenic or Silent	0	0.0741873			SITE173	Intergenic or Silent	0	0.0280161			SITE173	Intergenic or Silent	0.0181745	0.0233734
		SITE199	Intergenic or Silent	0	0			SITE199	Intergenic or Silent	0.0241882	0.0069156			SITE199	Intergenic or Silent	0.0129825	0.00408491			SITE199	Intergenic or Silent	0.031569	0.0105981			SITE199	Intergenic or Silent	0.153739	0			SITE199	Intergenic or Silent	0	0.0168965
		SITE463	Intergenic or Silent	0.165781	0.220196			SITE463	Intergenic or Silent	0.100448	0.0642066			SITE463	Intergenic or Silent	0.0787978	0.060304			SITE463	Intergenic or Silent	0.157845	0.102054			SITE463	Intergenic or Silent	0.086021	0.145133			SITE463	Intergenic or Silent	0.0388752	0.0619183
		SITE477	Intergenic or Silent	0.205325	0.117054			SITE477	Intergenic or Silent	0.0496135	0.0447751			SITE477	Intergenic or Silent	0.0550731	0.0505253			SITE477	Intergenic or Silent	0.126276	0.0778656			SITE477	Intergenic or Silent	0.173506	0.0560322			SITE477	Intergenic or Silent	0.0544534	0.0507948
		SITE478	Intergenic or Silent	0.0927764	0.120172			SITE478	Intergenic or Silent	0.0335616	0.0313778			SITE478	Intergenic or Silent	0.0355106	0.0361059			SITE478	Intergenic or Silent	0.063138	0.0400237			SITE478	Intergenic or Silent	0.0215968	0.0840484			SITE478	Intergenic or Silent	0.0112275	0.0225286
		SITE582	Intergenic or Silent	0.338405	0.307268			SITE582	Intergenic or Silent	0.0694623	0.0684916			SITE582	Intergenic or Silent	0.0815979	0.0581168			SITE582	Intergenic or Silent	0.284121	0.0959448			SITE582	Intergenic or Silent	0.0893155	0.0121709			SITE582	Intergenic or Silent	0.0327702	0.0217894
		SITE605	Intergenic or Silent	0.44487	0			SITE605	Intergenic or Silent	0.0593091	0.0396359			SITE605	Intergenic or Silent	0.0493839	0.0341154			SITE605	Intergenic or Silent	0.11402	0.0560456			SITE605	Intergenic or Silent	0.0446577	0.112064			SITE605	Intergenic or Silent	0.0112275	0.0338281
		SITE702	Intergenic or Silent	0.355136	0			SITE702	Intergenic or Silent	0.0505459	0.0329237			SITE702	Intergenic or Silent	0.0378143	0.0389412			SITE702	Intergenic or Silent	0.0479106	0.0319193			SITE702	Intergenic or Silent	0.0362386	0			SITE702	Intergenic or Silent	0.0558568	0.0556174
		SITE72	Intergenic or Silent	0.185553	0.117054			SITE72	Intergenic or Silent	0.049156	0.0292625			SITE72	Intergenic or Silent	0.0554932	0.0238275			SITE72	Intergenic or Silent	0.063138	0.125557			SITE72	Intergenic or Silent	0.09444	0.0280161			SITE72	Intergenic or Silent	0.0012631	0.0281607
		SITE949	Intergenic or Silent	0.371105	0.543535			SITE949	Intergenic or Silent	0.112974	0.117552			SITE949	Intergenic or Silent	0.121932	0.095334			SITE949	Intergenic or Silent	0.1909	0.198561			SITE949	Intergenic or Silent	0.0519787	0			SITE949	Intergenic or Silent	0.0545937	0.0436843
		SITE961	Intergenic or Silent	0.538406	0.352842			SITE961	Intergenic or Silent	0.207387	0.0947166			SITE961	Intergenic or Silent	0.139713	0.086562			SITE961	Intergenic or Silent	0.379571	0.0973788			SITE961	Intergenic or Silent	0.0486841	0.0512097			SITE961	Intergenic or Silent	0.0366296	0.0450571
		SITE964	Intergenic or Silent	0.338405	0			SITE964	Intergenic or Silent	0.05019	0.023052			SITE964	Intergenic or Silent	0.0272885	0.0224041			SITE964	Intergenic or Silent	0.063138	0.0211964			SITE964	Intergenic or Silent	0	0.0560323			SITE964	Intergenic or Silent	0.0112275	0.0380169

## Sheet: Fig 2f
		TTchem-seq
		DSB	DSB Category	-DSB	+DSB
		SITE101	TC-DSB	0.0474863	0.078589
		SITE103	TC-DSB	0.982388	0.950277
		SITE1031	TC-DSB	0.0541455	0.104274
		SITE1034	TC-DSB	0.114316	0.0697718
		SITE1093	TC-DSB	0.27374	0.211079
		SITE1107	TC-DSB	0.317104	0.22028
		SITE1110	TC-DSB	0.680664	0.957861
		SITE1123	TC-DSB	0.0296492	0.0503736
		SITE1129	TC-DSB	0.16862	0.198505
		SITE1156	TC-DSB	0.209923	0.125666
		SITE1160	TC-DSB	0.171078	0.237838
		SITE1176	TC-DSB	0.269935	0.22235
		SITE1189	TC-DSB	0.102266	0.0887099
		SITE1191	TC-DSB	0.0237828	0.0151044
		SITE1196	TC-DSB	0.111224	0.0801225
		SITE133	TC-DSB	0.15554	0.192908
		SITE165	TC-DSB	0.0260818	0.0057504
		SITE204	TC-DSB	0.312665	0.304313
		SITE219	TC-DSB	0.0687323	0.0602644
		SITE343	TC-DSB	0.437049	0.251255
		SITE369	TC-DSB	0.654978	0.672493
		SITE379	TC-DSB	0.288485	0.208395
		SITE380	TC-DSB	0.30545	0.340579
		SITE392	TC-DSB	0.249482	0.156718
		SITE396	TC-DSB	0.0248134	0.0345025
		SITE4	TC-DSB	0.117804	0.0867164
		SITE40	TC-DSB	0.126921	0.13042
		SITE404	TC-DSB	0.126366	0.0747554
		SITE432	TC-DSB	0.240365	0.162929
		SITE473	TC-DSB	0.0997292	0.0548973
		SITE474	TC-DSB	0.00158552	0
		SITE495	TC-DSB	0.152051	0.108798
		SITE516	TC-DSB	0.359992	0.404063
		SITE526	TC-DSB	0.11717	0.0599577
		SITE533	TC-DSB	0.214838	0.147441
		SITE561	TC-DSB	1.3836	1.26807
		SITE566	TC-DSB	0.542327	0.444393
		SITE594	TC-DSB	0.188756	0.151888
		SITE600	TC-DSB	0.110352	0.0828827
		SITE601	TC-DSB	0.0110194	0.0057504
		SITE608	TC-DSB	1.06182	0.927599
		SITE622	TC-DSB	0	0.0230016
		SITE628	TC-DSB	0.302517	0.234311
		SITE649	TC-DSB	0.32963	0.2258
		SITE657	TC-DSB	0.0256062	0.0057504
		SITE708	TC-DSB	0.089899	0.162162
		SITE709	TC-DSB	0.25836	0.234541
		SITE713	TC-DSB	0.302438	0.210542
		SITE716	TC-DSB	0.150704	0.121449
		SITE722	TC-DSB	0.475101	0.424995
		SITE742	TC-DSB	0.400661	0.244891
		SITE765	TC-DSB	0.140636	0.0488402
		SITE778	TC-DSB	1.81859	1.82019
		SITE779	TC-DSB	0.536461	0.388269
		SITE840	TC-DSB	0.0635001	0.0161012
		SITE871	TC-DSB	0.247975	0.150201
		SITE899	TC-DSB	0.525362	0.347967
		SITE903	TC-DSB	0.0400344	0.0259919
		SITE919	TC-DSB	0.168144	0.0886331
		SITE953	TC-DSB	0.112413	0.0637913
		SITE956	TC-DSB	0.0162516	0.059881
		SITE970	TC-DSB	0.234181	0.137857
		SITE974	TC-DSB	0.269776	0.334138
		SITE975	TC-DSB	0.365304	0.234311
		SITE976	TC-DSB	0.225699	0.181407
		SITE1025	Intergenic or Silent	0.004598	0.00690052
		SITE1159	Intergenic or Silent	0.221656	0.171746
		SITE136	Intergenic or Silent	0	0
		SITE173	Intergenic or Silent	0	0.0115009
		SITE199	Intergenic or Silent	0.0111779	0
		SITE463	Intergenic or Silent	0.0202154	0.0269119
		SITE477	Intergenic or Silent	0.0354364	0.0253018
		SITE478	Intergenic or Silent	0	0
		SITE582	Intergenic or Silent	0.0228315	0.0230017
		SITE605	Intergenic or Silent	0.0059457	0
		SITE702	Intergenic or Silent	0	0
		SITE72	Intergenic or Silent	0.00166479	0
		SITE949	Intergenic or Silent	0.170206	0.203872
		SITE961	Intergenic or Silent	0.0914052	0.0358826
		SITE964	Intergenic or Silent	0	0

## Sheet: Fig 2h
						TTchem-seq
						Damaged Genes						Control Genes
						Gene	Gene Set	-DSB	+DSB			Gene	Gene Set	-DSB	+DSB
						AGA	Damaged_Genes	0.108356	0.0769696			AC119673.1	Control_Genes	1.23798	1.19122
						AHI1	Damaged_Genes	0.142805	0.152388			APLN	Control_Genes	0.00236329	0.00735257
						AHI1-DT	Damaged_Genes	0.0613673	0.062241			AREGB	Control_Genes	0.0386922	0.0502315
						ALAS1	Damaged_Genes	0.16202	0.0671418			ARMC10	Control_Genes	0.245808	0.266297
						ARMC1	Damaged_Genes	0.256747	0.233428			ATP5B	Control_Genes	0.481453	0.464219
						ASXL1	Damaged_Genes	0.676587	0.373165			C18orf8	Control_Genes	0.269944	0.263758
						ATP1A3	Damaged_Genes	0.00517769	0.00731294			CAAP1	Control_Genes	0.337301	0.364103
						BCKDHA	Damaged_Genes	0.112837	0.108721			CCDC59	Control_Genes	0.0366285	0.0452362
						C2orf76	Damaged_Genes	0.212213	0.15718			CENPE	Control_Genes	0.23287	0.219093
						CCDC47	Damaged_Genes	0.696597	0.620466			CENPT	Control_Genes	0.21536	0.188143
						CCNB1	Damaged_Genes	0.999006	0.790697			CEP55	Control_Genes	0.574729	0.462434
						CHIC1	Damaged_Genes	0.159033	0.079371			CLIP4	Control_Genes	0.984308	0.986613
						CMSS1	Damaged_Genes	0.290754	0.262626			CLP1	Control_Genes	0.346268	0.353169
						CREBZF	Damaged_Genes	0.585081	0.569754			COPB2	Control_Genes	0.440729	0.477336
						CRNKL1	Damaged_Genes	0.277691	0.302077			COX18	Control_Genes	0.136325	0.183489
						CYB561D1	Damaged_Genes	0.28112	0.180945			CP	Control_Genes	0.0380285	0.0591965
						DBI	Damaged_Genes	0.751915	0.52847			DCP2	Control_Genes	0.501443	0.508474
						DCBLD2	Damaged_Genes	1.25706	1.37253			DCPS	Control_Genes	0.156651	0.170673
						DDX42	Damaged_Genes	0.000591933	0.00056995			DSE	Control_Genes	0.202946	0.185431
						DERL2	Damaged_Genes	0.354074	0.213029			EIF2AK2	Control_Genes	0.226822	0.217185
						DNAAF10	Damaged_Genes	0.228636	0.202373			EMB	Control_Genes	0.266487	0.339573
						EXO5	Damaged_Genes	0.454967	0.452745			FAM13A	Control_Genes	0.165903	0.168883
						EXOSC5	Damaged_Genes	0.19338	0.169398			FAM209B	Control_Genes	0.0293238	0.0296324
						FAM151B	Damaged_Genes	0.0282238	0.0287185			GALNT15	Control_Genes	0.0290692	0.0204565
						FAM151B-DT	Damaged_Genes	0.10182	0.0939463			GOPC	Control_Genes	0.207253	0.162579
						FAM91A1	Damaged_Genes	0.540089	0.557057			HIAT1	Control_Genes	0.475561	0.457449
						GINM1	Damaged_Genes	0.196646	0.16997			HMGXB3	Control_Genes	0.405653	0.477581
						GMFB	Damaged_Genes	0.685435	0.649587			HNRNPR	Control_Genes	1.00013	0.990482
						GNE	Damaged_Genes	0.402481	0.356965			IL6	Control_Genes	0.0611632	0.0735658
						HTR7P1	Damaged_Genes	0.408613	0.4243			KLHL7	Control_Genes	0.190233	0.206594
						HUNK	Damaged_Genes	0.0993398	0.0558394			LAMC1	Control_Genes	0.246661	0.236644
						KDELR3	Damaged_Genes	0.386569	0.330632			LAMP2	Control_Genes	0.0854876	0.0779743
						KDM8	Damaged_Genes	0.111688	0.129192			LYPLAL1	Control_Genes	0.185661	0.204678
						KLF7	Damaged_Genes	0.490967	0.27249			MDM1	Control_Genes	0.0473097	0.0393997
						KLHL22	Damaged_Genes	0.250297	0.199262			METTL18	Control_Genes	0.382022	0.328432
						LIN54	Damaged_Genes	0.164111	0.120504			METTL6	Control_Genes	0.200064	0.211929
						LINC01204	Damaged_Genes	0.052497	0.0493166			MRPS25	Control_Genes	0.378725	0.397781
						LINC01424	Damaged_Genes	0.77843	0.640001			NABP2	Control_Genes	0.136636	0.170841
						LINC01970	Damaged_Genes	0.716397	0.348053			NUDT6	Control_Genes	0.15152	0.16433
						LINGO2	Damaged_Genes	0.0369273	0.0390815			NUP35	Control_Genes	0.291293	0.293163
						LMNB2	Damaged_Genes	0.384628	0.336945			PAK1	Control_Genes	0.16035	0.153197
						LYRM2	Damaged_Genes	0.0682181	0.0552499			PGM3	Control_Genes	0.154691	0.14895
						MAP2K4P1	Damaged_Genes	0.057022	0.0403736			PHF2	Control_Genes	0.13959	0.120791
						MARCHF5	Damaged_Genes	0.370382	0.300246			POMT2	Control_Genes	0.566257	0.551778
						MED15-015	Damaged_Genes	0.734879	0.714849			PRDM4	Control_Genes	0.210935	0.215734
						MIB1	Damaged_Genes	0.14032	0.086537			RAPGEF3	Control_Genes	0.0251248	0.0419729
						MIS12	Damaged_Genes	0.448417	0.247218			RASSF3	Control_Genes	0.089565	0.0804662
						NR3C1	Damaged_Genes	0.330575	0.247124			RASSF8	Control_Genes	0.359877	0.371177
						NR6A1	Damaged_Genes	0.106953	0.0927113			RCBTB2	Control_Genes	0.0507232	0.0493655
						PCGF1	Damaged_Genes	0.481023	0.500727			REL	Control_Genes	0.152641	0.134856
						PFKP	Damaged_Genes	0.11255	0.104374			RNASET2	Control_Genes	0.032245	0.0307197
						PNO1	Damaged_Genes	0.531021	0.484191			RPS29	Control_Genes	0.789105	0.780268
						PPP1R15B	Damaged_Genes	0.880731	0.875109			SECISBP2L	Control_Genes	0.0882448	0.0988883
						PRORSD1P	Damaged_Genes	0.225218	0.22568			SENP1	Control_Genes	0.203615	0.212901
						PSMD3	Damaged_Genes	0.654242	0.639823			SETD3	Control_Genes	0.173431	0.163842
						PSOR1C1	Damaged_Genes	0.15882	0.143183			SGCE	Control_Genes	0.199826	0.195986
						PTGES2	Damaged_Genes	0.154866	0.18788			SP8	Control_Genes	0.103233	0.0826515
						PTPRM	Damaged_Genes	0.131714	0.102908			STT3A	Control_Genes	0.248406	0.240146
						RASA3	Damaged_Genes	0.0792002	0.0846131			SYS1	Control_Genes	0.220188	0.218152
						RBMXL1	Damaged_Genes	0.535149	0.261198			TAF2	Control_Genes	0.423008	0.431897
						RNF181	Damaged_Genes	0.312393	0.287613			TEK	Control_Genes	0.0282456	0.0189424
						RNF8	Damaged_Genes	0.146306	0.102164			TFEC	Control_Genes	0.00497781	0.00996395
						SLC25A6	Damaged_Genes	0.477616	0.394436			TPH1	Control_Genes	0.0236919	0.0348782
						SNTA1	Damaged_Genes	0.0535908	0.0441894			TXNIP	Control_Genes	0.0504994	0.0327155
						SRSF6	Damaged_Genes	1.32646	1.11107			WBP1L	Control_Genes	0.285709	0.302474
						TMEM201	Damaged_Genes	0.174626	0.126598			WBP4	Control_Genes	0.26133	0.232554
						TP53BP2	Damaged_Genes	0.284837	0.268576			WNK3	Control_Genes	0.0413924	0.0360706
						TRIM37	Damaged_Genes	0.483572	0.254315			YES1	Control_Genes	0.297478	0.305699
						TRPS1	Damaged_Genes	0.128122	0.114193			YOD1	Control_Genes	0.744635	0.674473
						TSPYL2	Damaged_Genes	0.0672519	0.0548921			ZFHX4	Control_Genes	0.192482	0.185134
						UBE2G2	Damaged_Genes	0.444908	0.401911			ZNF496	Control_Genes	0.359224	0.376111
						UTRN	Damaged_Genes	0.213747	0.161708			ZNF615	Control_Genes	0.112813	0.106887
						UVRAG	Damaged_Genes	0.129205	0.127108			ZSCAN5A	Control_Genes	0.139668	0.151801
						UVRAG-DT	Damaged_Genes	0.0790902	0.0831497
						VPS50	Damaged_Genes	0.111617	0.124872
						ZNF3	Damaged_Genes	0.315725	0.312658

## Sheet: Fig 3d
	qDRIP-seq
	R-loop on 3' terminated strand						R-loop on 5' terminated strand
	DSB	class	-DSB	+DSB			DSB	class	-DSB	+DSB
	SITE101	R-loop on 3' terminated strand	0.342814	0.697445			SITE101	R-loop on 5' terminated strand	2.03766	2.15759
	SITE1025	R-loop on 3' terminated strand	1.70798	4.25858			SITE1025	R-loop on 5' terminated strand	0.482688	0.691492
	SITE103	R-loop on 3' terminated strand	1.47694	1.56959			SITE103	R-loop on 5' terminated strand	0.42015	0.5352
	SITE1031	R-loop on 3' terminated strand	2.00614	4.53395			SITE1031	R-loop on 5' terminated strand	0.662868	0.839166
	SITE1034	R-loop on 3' terminated strand	1.63763	3.04968			SITE1034	R-loop on 5' terminated strand	0.304438	0.581992
	SITE1093	R-loop on 3' terminated strand	0.355629	1.58356			SITE1093	R-loop on 5' terminated strand	1.47905	1.59889
	SITE1107	R-loop on 3' terminated strand	0.632269	2.57783			SITE1107	R-loop on 5' terminated strand	0.673584	1.23829
	SITE1110	R-loop on 3' terminated strand	6.76158	5.78103			SITE1110	R-loop on 5' terminated strand	1.49934	1.83283
	SITE1123	R-loop on 3' terminated strand	0.662422	0.874171			SITE1123	R-loop on 5' terminated strand	1.77753	1.56268
	SITE1129	R-loop on 3' terminated strand	0.633936	1.29025			SITE1129	R-loop on 5' terminated strand	1.42519	2.55351
	SITE1156	R-loop on 3' terminated strand	1.5939	2.65315			SITE1156	R-loop on 5' terminated strand	0.667797	1.15414
	SITE1159	R-loop on 3' terminated strand	1.96059	3.26584			SITE1159	R-loop on 5' terminated strand	4.82728	4.81897
	SITE1160	R-loop on 3' terminated strand	1.95454	3.13912			SITE1160	R-loop on 5' terminated strand	1.32244	2.45169
	SITE1176	R-loop on 3' terminated strand	0.215113	0.296835			SITE1176	R-loop on 5' terminated strand	0.00739493	0.0748057
	SITE1189	R-loop on 3' terminated strand	1.11541	3.3618			SITE1189	R-loop on 5' terminated strand	1.48814	2.48763
	SITE1191	R-loop on 3' terminated strand	0.958736	1.3415			SITE1191	R-loop on 5' terminated strand	0.223808	0.476308
	SITE1196	R-loop on 3' terminated strand	2.36192	9.14913			SITE1196	R-loop on 5' terminated strand	0.262192	1.00135
	SITE133	R-loop on 3' terminated strand	2.28815	2.15992			SITE133	R-loop on 5' terminated strand	1.07528	1.98449
	SITE136	R-loop on 3' terminated strand	0.817485	2.03248			SITE136	R-loop on 5' terminated strand	1.27091	1.58039
	SITE165	R-loop on 3' terminated strand	0.614264	2.94864			SITE165	R-loop on 5' terminated strand	0.316783	0.231108
	SITE173	R-loop on 3' terminated strand	1.49428	1.79591			SITE173	R-loop on 5' terminated strand	1.30548	1.07037
	SITE199	R-loop on 3' terminated strand	0.506876	2.74466			SITE199	R-loop on 5' terminated strand	0.892972	1.8565
	SITE204	R-loop on 3' terminated strand	1.2875	1.40539			SITE204	R-loop on 5' terminated strand	0.386174	0.425616
	SITE219	R-loop on 3' terminated strand	1.54426	1.30087			SITE219	R-loop on 5' terminated strand	3.60043	6.07173
	SITE343	R-loop on 3' terminated strand	1.96359	5.58398			SITE343	R-loop on 5' terminated strand	0.478478	0.460813
	SITE369	R-loop on 3' terminated strand	2.24886	2.9958			SITE369	R-loop on 5' terminated strand	2.74657	3.9152
	SITE379	R-loop on 3' terminated strand	1.20014	1.98505			SITE379	R-loop on 5' terminated strand	1.14651	0.978827
	SITE380	R-loop on 3' terminated strand	1.06591	2.64776			SITE380	R-loop on 5' terminated strand	0.571633	0.669956
	SITE392	R-loop on 3' terminated strand	1.43658	2.31111			SITE392	R-loop on 5' terminated strand	0.361515	0.709608
	SITE396	R-loop on 3' terminated strand	0.261214	1.70536			SITE396	R-loop on 5' terminated strand	0.438505	0.438335
	SITE4	R-loop on 3' terminated strand	0.684614	1.31465			SITE4	R-loop on 5' terminated strand	0.122737	0.126339
	SITE40	R-loop on 3' terminated strand	0.493168	0.624311			SITE40	R-loop on 5' terminated strand	0.883664	0.748579
	SITE404	R-loop on 3' terminated strand	1.02534	3.16215			SITE404	R-loop on 5' terminated strand	0.624832	0.728145
	SITE432	R-loop on 3' terminated strand	0.764398	2.36659			SITE432	R-loop on 5' terminated strand	0.166611	0.196437
	SITE463	R-loop on 3' terminated strand	1.85425	3.28575			SITE463	R-loop on 5' terminated strand	0.352752	0.244636
	SITE473	R-loop on 3' terminated strand	1.35517	6.02447			SITE473	R-loop on 5' terminated strand	0.28037	0.72578
	SITE474	R-loop on 3' terminated strand	1.70904	2.35283			SITE474	R-loop on 5' terminated strand	0.16359	0.142741
	SITE477	R-loop on 3' terminated strand	2.27527	5.0499			SITE477	R-loop on 5' terminated strand	0.607407	1.14477
	SITE478	R-loop on 3' terminated strand	0.62956	0.642026			SITE478	R-loop on 5' terminated strand	2.9151	2.6863
	SITE495	R-loop on 3' terminated strand	0.738077	1.61292			SITE495	R-loop on 5' terminated strand	0.195031	0.100581
	SITE516	R-loop on 3' terminated strand	1.65258	2.69908			SITE516	R-loop on 5' terminated strand	1.21566	1.78366
	SITE526	R-loop on 3' terminated strand	7.02755	10.349			SITE526	R-loop on 5' terminated strand	0.647073	1.91337
	SITE533	R-loop on 3' terminated strand	2.75028	7.48287			SITE533	R-loop on 5' terminated strand	0.943147	1.41986
	SITE561	R-loop on 3' terminated strand	0.247161	0.631635			SITE561	R-loop on 5' terminated strand	0.267129	0.761182
	SITE566	R-loop on 3' terminated strand	0.804303	0.868473			SITE566	R-loop on 5' terminated strand	0.519895	0.418092
	SITE582	R-loop on 3' terminated strand	0.376422	0.700433			SITE582	R-loop on 5' terminated strand	0.835474	1.83702
	SITE594	R-loop on 3' terminated strand	2.03309	3.73023			SITE594	R-loop on 5' terminated strand	0.418263	0.487973
	SITE600	R-loop on 3' terminated strand	0.450835	3.23272			SITE600	R-loop on 5' terminated strand	0.425335	0.421907
	SITE601	R-loop on 3' terminated strand	1.34019	2.86878			SITE601	R-loop on 5' terminated strand	0.587583	0.896643
	SITE605	R-loop on 3' terminated strand	0.275591	0.720787			SITE605	R-loop on 5' terminated strand	1.03739	2.31783
	SITE608	R-loop on 3' terminated strand	0.668954	3.44236			SITE608	R-loop on 5' terminated strand	0.597528	0.216148
	SITE622	R-loop on 3' terminated strand	0.514504	0.629996			SITE622	R-loop on 5' terminated strand	0.255426	0.14492
	SITE628	R-loop on 3' terminated strand	0.984481	3.40719			SITE628	R-loop on 5' terminated strand	1.24591	0.823138
	SITE649	R-loop on 3' terminated strand	1.13737	1.54364			SITE649	R-loop on 5' terminated strand	2.07144	3.52023
	SITE657	R-loop on 3' terminated strand	0.246146	1.35063			SITE657	R-loop on 5' terminated strand	0.795678	0.851059
	SITE702	R-loop on 3' terminated strand	0.560388	0.672853			SITE702	R-loop on 5' terminated strand	1.97646	1.60918
	SITE708	R-loop on 3' terminated strand	0.361571	0.411511			SITE708	R-loop on 5' terminated strand	2.1175	2.30999
	SITE709	R-loop on 3' terminated strand	2.21579	3.99077			SITE709	R-loop on 5' terminated strand	1.31042	1.13148
	SITE713	R-loop on 3' terminated strand	2.68019	3.67029			SITE713	R-loop on 5' terminated strand	1.77052	1.90762
	SITE716	R-loop on 3' terminated strand	2.14214	2.52489			SITE716	R-loop on 5' terminated strand	0.838096	0.772084
	SITE72	R-loop on 3' terminated strand	1.23877	1.25849			SITE72	R-loop on 5' terminated strand	0.347047	0.245121
	SITE722	R-loop on 3' terminated strand	1.86455	5.4908			SITE722	R-loop on 5' terminated strand	0.44758	0.634926
	SITE742	R-loop on 3' terminated strand	1.59914	1.214			SITE742	R-loop on 5' terminated strand	1.52539	4.14057
	SITE765	R-loop on 3' terminated strand	0.855144	1.79225			SITE765	R-loop on 5' terminated strand	0.685483	2.95501
	SITE778	R-loop on 3' terminated strand	1.20832	3.59444			SITE778	R-loop on 5' terminated strand	2.5537	3.64313
	SITE779	R-loop on 3' terminated strand	1.2186	2.90382			SITE779	R-loop on 5' terminated strand	0.400951	0.785007
	SITE840	R-loop on 3' terminated strand	1.42111	2.47796			SITE840	R-loop on 5' terminated strand	0.54007	0.332506
	SITE871	R-loop on 3' terminated strand	0.407746	0.248687			SITE871	R-loop on 5' terminated strand	0.682578	1.90746
	SITE899	R-loop on 3' terminated strand	3.07122	5.20001			SITE899	R-loop on 5' terminated strand	1.1096	1.61846
	SITE903	R-loop on 3' terminated strand	0.845949	2.71589			SITE903	R-loop on 5' terminated strand	1.47735	1.17241
	SITE919	R-loop on 3' terminated strand	0.342955	1.89571			SITE919	R-loop on 5' terminated strand	1.36994	1.62796
	SITE949	R-loop on 3' terminated strand	1.28879	0.971584			SITE949	R-loop on 5' terminated strand	2.76748	2.42181
	SITE953	R-loop on 3' terminated strand	3.40214	5.86608			SITE953	R-loop on 5' terminated strand	3.31377	6.07141
	SITE956	R-loop on 3' terminated strand	2.27939	4.88995			SITE956	R-loop on 5' terminated strand	0.864384	0.603138
	SITE961	R-loop on 3' terminated strand	3.67274	5.45585			SITE961	R-loop on 5' terminated strand	1.10351	3.07459
	SITE964	R-loop on 3' terminated strand	0.683815	3.5251			SITE964	R-loop on 5' terminated strand	0.785985	1.63064
	SITE970	R-loop on 3' terminated strand	1.09035	2.63065			SITE970	R-loop on 5' terminated strand	0.767823	1.21328
	SITE974	R-loop on 3' terminated strand	0.9404	0.43729			SITE974	R-loop on 5' terminated strand	1.28223	3.03653
	SITE975	R-loop on 3' terminated strand	0.755123	1.06665			SITE975	R-loop on 5' terminated strand	0.76813	0.576998
	SITE976	R-loop on 3' terminated strand	0.796253	1.77813			SITE976	R-loop on 5' terminated strand	0.714478	0.292519

## Sheet: Fig 3e
DRIP-qPCR	siCTIP	Ctrl neg				DSB526							t.test between - and +DSB
	Ctrl -DSB	1	1	1	1	1	1	1	1
	Ctrl +DSB	0.259869	0.225544	1.93152	0.540326	5.85561	2.90669	6.61292	4.88669				0.0249955
	CtIP -DSB	1	1	1	1	1	1	1	1
	CtIP +DSB	1.94009	0.5475	1.21873	1.32591	2.87142	1.47917	1.409	1.54481
	Mirin	Ctrl negatif					DSB						t.test between - and +DSB
	Ctrl -DSB	1	1	1	1	1	1	1	1	1	1
	Ctrl +DSB	2.85183	0.730779	2.6131	1.37436	0.957992	7.58623	3.79744	4.93342	3.09001	8.39975		0.0310538
	Mirin -DSB	1	1	1	1	1	1	1	1	1	1
	Mirin +DSB	1.81176	1.52128	0.917534	0.905287	1.2021	2.70216	1.77483	2.49186	2.56791	2.67958
	PFM01	Ctrl neg				DSB526							t.test between - and +DSB
	-DSB	1	1	1	1	1	1	1	1
	+DSB	0.959141	2.31043	2.66071	1.03437	5.95603	4.56278	9.298	8.47309				0.0209371
	PFM01 -DSB	1	1	1	1	1	1	1	1
	PFM01 + DSB	0.556498	0.687115	1.11782	2.21052	1.87319	2.10911	1.80612	1.85837

## Sheet: Fig 4c
				qDRIP (+DSB) - (-DSB)
				site	Non-Template	Template
				SITE101bis	0.0696143	0.645216
				SITE103	-0.00872994	-0.830235
				SITE1093	0.655161	0.212925
				SITE1107	1.60641	3.35604
				SITE1110	0.107442	6.88164
				SITE1156	4.27711	0.565978
				SITE1160	11.5384	-0.12027
				SITE1176	0.051945	-0.217297
				SITE1189	1.36159	7.122
				SITE1196	13.1938	18.9487
				SITE133	0.270052	-0.659939
				SITE165	0.121461	3.15825
				SITE204	0.176755	-0.618549
				SITE343	-1.04877	16.9989
				SITE369	1.55113	1.33526
				SITE380	0.12322	2.67863
				SITE4	-0.307993	0
				SITE40	0.396205	0
				SITE432	0.262732	1.50029
				SITE473	0.436562	11.0012
				SITE474	-0.259855	1.30821
				SITE495	-0.0693986	0.45956
				SITE516	0.780202	0.37237
				SITE533	-0.0211973	8.42652
				SITE561	0.695248	0.0670858
				SITE566	0.624607	-1.05627
				SITE594	0.656394	4.1232
				SITE600	8.06964	0.406653
				SITE608	-0.0693702	0.527654
				SITE622	0	-0.337339
				SITE657	0	0.634479
				SITE713	0.211778	1.25385
				SITE722	2.32422	1.31041
				SITE742	6.51718	-0.100827
				SITE765	0.897412	0.423291
				SITE778	3.10135	4.50717
				SITE779	0.562617	5.16816
				SITE871	-0.581801	-0.220339
				SITE903	0.361779	8.22711
				SITE953	5.71407	22.5483
				SITE956	-0.350804	2.81971
				SITE970	0.198921	1.20817
				SITE974bis	2.25505	0.984117
				SITE975	-0.102135	0.146185
				SITE976	0	0.307827

## Sheet: Fig 4d
DRIP-qPCR	sgRNA1	nogRNA			sgRNA1				t.test between nogRNA and +sgRNA
	ctrl neg	0.104258	0.616135	0.146547	0.185439	0.413016	0.210158
	R-loop	0.223127	0.737924	0.193077	0.878551	1.36601	0.996555		0.00607785
	sgRNA2	nogRNA			sgRNA2				t.test between nogRNA and +sgRNA
	ctrl neg	0.133862	0.146547	0.069052	0.073458	0.149757	0.076425
	R-loop	0.633109	0.354935	0.291007	1.05882	0.685651	0.658314		0.00540984
	sgRNA4	nogRNA			sgRNA4				t.test between nogRNA and +sgRNA
	ctrl neg	0.105112	0.085674	0.37501	0.0553605	0.057711	0.820742
	R-loop	0.586417	0.274523	0.122428	1.39959	1	0.423373		0.0605506
	sgRNA3	nogRNA			sgRNA3				t.test between nogRNA and +sgRNA
	ctrl neg	0.395749	0.327665	0.268955	0.235517	0.138856	0.315664
	R-loop left	0.616163	0.193416	0.394497	0.5919	0.267795	0.577025		0.323641
	Rloop Right	0.517601	0.193122	0.302276	0.197477	0.188849	0.372753		0.552798

[truncated: 32 more sheets: Fig 5a, Fig 5b, Fig 5c, Fig 5d, Fig 5g, Fig 6c, Fig 6d, Fig 7a, Fig 7b, Fig 7c, Fig 7d, Fig 7e, Extended Data Fig. 1g, Extended Data Fig. 2a, Extended Data Fig. 2c, Extended Data Fig. 3g, Extended Data Fig. 4d, Extended Data Figure 4g, Extended Data Figure 4h, Extended Data Figure 4i …]
